# Supplementary material for: Older Adults’ Experiences, Worries and Preventive Measures Regarding Home Hazards: A Survey on Home Safety in Sweden
Source: Int J Environ Res Public Health. 2023 Jan 13;20(2):1458. doi: 10.3390/ijerph20021458 (PMC9859075; doi:10.3390/ijerph20021458)
Supplement: Supplementary file 1 [file ijerph-20-01458-s001.zip]

Archive with 1 entries (1 files):
- ijerph-2075345-supplementary.pdf
